# Supplementary material for: Red Meat Intake, Indole-3-Acetate, and Dorea longicatena Together Affect Insulin Resistance after Gastric Bypass
Source: Nutrients. 2023 Feb 27;15(5):1185. doi: 10.3390/nu15051185 (PMC10005351; doi:10.3390/nu15051185)
Supplement: Supplementary file 1 [file nutrients-15-01185-s001.zip]

Archive with 2 entries (2 files):
- Review Translation Certificate - Ana Prudencio.pdf
- SUPPLEMETARYFILES CLEAN.pdf
